# Supplementary material for: Development and Validation of Reverse Transcriptase Loop-Mediated Isothermal Amplification (RT-LAMP) as a Simple and Rapid Diagnostic Tool for SARS-CoV-2 Detection
Source: Diagnostics (Basel). 2022 Sep 15;12(9):2232. doi: 10.3390/diagnostics12092232 (PMC9498013; doi:10.3390/diagnostics12092232)
Supplement: Supplementary file 1 [file diagnostics-12-02232-s001.zip]

Archive with 1 entries (1 files):
- diagnostics-1823942-supplementary.pdf
